# Supplementary material for: In chemico methodology for engineered nanomaterial categorization according to number, nature and oxidative potential of reactive surface sites
Source: Environ Sci Nano. 2024 Jul 9;11(9):3744–60. doi: 10.1039/d3en00810j (PMC11392058; doi:10.1039/d3en00810j)
Supplement: EN-011-D3EN00810J-s002 [file EN-011-D3EN00810J-s002.zip]

Archive with 6 entries (6 files):
- Figure S1.jpeg
- Figure S6.jpeg
- Figure S4.jpg
- Figure S5.jpeg
- Figure S3.jpeg
- Figure S2.jpeg
